# Supplementary material for: Exploration of biomarkers associated with histone lactylation modification in spinal cord injury
Source: Front Genet. 2025 Jul 2;16:1609439. doi: 10.3389/fgene.2025.1609439 (PMC12263368; doi:10.3389/fgene.2025.1609439)
Supplement: Supplementary file 2 [file Table1.xlsx]

## Sheet: Sheet1
Supplementary Table 1 Clinical information on the patients
Number	Medical record number of spinal cord injury experimental group	Sex(M/F)	Age			Number of control group	Sex(M/F)	Age
1	0666658001	M	66			1	F	54
2	0666705001	F	55			2	M	72
3	0666431001	M	73			3	M	63
4	0670063001	M	55			4	M	55
5	0240457002	M	49			5	M	42
